# Supplementary material for: Contribution of Hydrolysis and Drying Conditions to Whey Protein Hydrolysate Characteristics and In Vitro Antioxidative Properties
Source: Antioxidants (Basel). 2022 Feb 16;11(2):399. doi: 10.3390/antiox11020399 (PMC8869527; doi:10.3390/antiox11020399)
Supplement: Supplementary file 1 [file antioxidants-11-00399-s001.zip]

Archive with 1 entries (1 files):
- antioxidants-1586816-supplementary.pdf
